# Supplementary material for: A BRN2:MYC transcriptional axis regulates interconversion between therapy-resistant and tumorigenic phenotypes in melanoma
Source: Cell Rep. Author manuscript; Available in PMC 2026 Jan 26. (PMC12834598; doi:10.1016/j.celrep.2025.116675)
Supplement: 2 [file NIHMS2132756-supplement-2.xlsx]

## Sheet: Sheet1
Cell Population	Correlation(Dediff, Myc)	Corr(Diff, Dediff)	Corr(Diff, Myc)
SKMEL28 (all cells)	–0.101***	–0.644***	+0.150***
624mel (all cells)	–0.196***	–0.347***	+0.321***
WM793 (all cells)	–0.244***	+0.018 (n.s.)	+0.164*
All lines combined	–0.048*	–0.761***	+0.120***
(n.s. = not significant). Significance: *p<0.05; **p<0.01; ***p<0.001.
