# Supplementary material for: A BRN2:MYC transcriptional axis regulates interconversion between therapy-resistant and tumorigenic phenotypes in melanoma
Source: Cell Rep. Author manuscript; Available in PMC 2026 Jan 26. (PMC12834598; doi:10.1016/j.celrep.2025.116675)
Supplement: 3 [file NIHMS2132756-supplement-3.xlsx]

## Sheet: Sheet1
	Diff program bin (range)	r(dediff, Myc)
624-mel	Low: 0.303–0.467	–0.888
	High: 0.634-1.000	–0.118
SK-MEL-28	Low: 0.307–0.441	–0.905
	High: 0.615–0.945	–0.027
WM793	Low: 0.122–0.168	–0.992
	High: 0.232–0.347	–0.299
