# Supplementary material for: A BRN2:MYC transcriptional axis regulates interconversion between therapy-resistant and tumorigenic phenotypes in melanoma
Source: Cell Rep. Author manuscript; Available in PMC 2026 Jan 26. (PMC12834598; doi:10.1016/j.celrep.2025.116675)
Supplement: 4 [file NIHMS2132756-supplement-4.xlsx]

## Sheet: Sheet1
		624 mel	Wm793	SKMEL28
	D8S1179	12,12 (15)	12,14	13,13
	D21S11	29,29	28,29	28,29
	D7S820	10,12	10,10 (12)	10,10
	CSF1PO	10,10	11,11	10,10
	D3S1358	14,16	14,16	16,18
	TH01	9.3,9.3	6,8	7
	D13S317	10,13	8,14	11,12
	D16S539	14,14	12,12	9,12
	D2S1338	17,18	17,24	18,18
	D19S433	14,14	13,15	14,14
	VWA	(16) 18,18	17,17	16,19
	TPOX	8,10	8,8	8,12
	D18S51	16,16	14,15	12,16
	AMEL	X,Y	X,X	X,Y
	D5S818	12,12	10,12	13,13
	FGA	24,24 (23)	20,21	19,19
	Cellosaurus Match:	CVCL_8054	CVCL_8787	CVCL_0526
