# Supplementary material for: A BRN2:MYC transcriptional axis regulates interconversion between therapy-resistant and tumorigenic phenotypes in melanoma
Source: Cell Rep. Author manuscript; Available in PMC 2026 Jan 26. (PMC12834598; doi:10.1016/j.celrep.2025.116675)
Supplement: 5 [file NIHMS2132756-supplement-5.xlsx]

## Sheet: Sheet1
Oligonucleotides
POU3F2 q PCR forward primer		GGCACCCTGTATGGCAAC
POU3F2 q PCR reverse primer		TTGAGGAAATGGCTCTCCAG
POU3F2 promoter forward primer		agccttgatgggaatgacttacaag
POU3F2 promoter reverse primer		gctctttctgtctcctctctctc
RPL37A q PCR forward primer		AAAATTGAAATCAGCCAGCA
RPL37A q PCR reverse primer		CTTCATGCAGGAACCACAGT
Quasar 670 Dye POU3F2 FISH probe 1		tggttagacgctgcggtc
Quasar 670 Dye POU3F2 FISH probe 2		ctggaggtgagcaggctg
Quasar 670 Dye POU3F2 FISH probe 3		tcggcgtgcacgatggag
Quasar 670 Dye POU3F2 FISH probe 4		ctctgcgcttcgcggtag
Quasar 670 Dye POU3F2 FISH probe 5		tgcagagcgccgtagtcg
Quasar 670 Dye POU3F2 FISH probe 6		ctgagcgggtgtccgttg
Quasar 670 Dye POU3F2 FISH probe 7		cggtgatccactggtgag
Quasar 670 Dye POU3F2 FISH probe 8		caccgagggcttgatgtc
Quasar 670 Dye POU3F2 FISH probe 9		cgtggtgcaccagatgcg
Quasar 670 Dye POU3F2 FISH probe 10		gctgcgagtagagcaagc
Quasar 670 Dye POU3F2 FISH probe 11		atgccgttcaccgtgaag
Quasar 670 Dye POU3F2 FISH probe 12		atggtgtggctcgtcgtg
Quasar 670 Dye POU3F2 FISH probe 13		gaactgctccaggtcgtc
Quasar 670 Dye POU3F2 FISH probe 14		cgctgcttgaactgcttg
Quasar 670 Dye POU3F2 FISH probe 15		cgcttgggtaaatcccag
Quasar 670 Dye POU3F2 FISH probe 16		acacgttgccatacaggg
Quasar 670 Dye POU3F2 FISH probe 17		aacctgcagatggtggtc
Quasar 670 Dye POU3F2 FISH probe 18		tcctccaaccacttgttc
Quasar 670 Dye POU3F2 FISH probe 19		cttgtctatgctcgtggg
Quasar 670 Dye POU3F2 FISH probe 20		gtccgctttttccgcttg
Quasar 670 Dye POU3F2 FISH probe 21		ttgacgctcacctcgatg
Quasar 670 Dye POU3F2 FISH probe 22		aaatggctctccagagcc
Quasar 670 Dye POU3F2 FISH probe 23		gagggcttggggcatttg
Quasar 670 Dye POU3F2 FISH probe 24		gagggaggtgatctcctg
Quasar 670 Dye POU3F2 FISH probe 25		ctccagctgtaagctgtc
Quasar 670 Dye POU3F2 FISH probe 26		accaaactctcaccacct
Quasar 670 Dye POU3F2 FISH probe 27		cgtacacatcctcggcgc
Quasar 670 Dye POU3F2 FISH probe 28		gtggtgtggtggagtgtc
TAMRA Dye mCherry FISH probe 1		ccttgctcaccatcggat
TAMRA Dye mCherry FISH probe 2		ggccatgttatcctcctc
TAMRA Dye mCherry FISH probe 3		cgcatgaactccttgatg
TAMRA Dye mCherry FISH probe 4		cctccatgtgcaccttga
TAMRA Dye mCherry FISH probe 5		ttggtcaccttcagcttg
TAMRA Dye mCherry FISH probe 6		aggatgtcccaggcgaag
TAMRA Dye mCherry FISH probe 7		gccgtacatgaactgagg
TAMRA Dye mCherry FISH probe 8		tgcttcacgtaggccttg
TAMRA Dye mCherry FISH probe 9		agtagtcggggatgtcgg
TAMRA Dye mCherry FISH probe 10		ctcggggaaggacagctt
TAMRA Dye mCherry FISH probe 11		acgcgctcccacttgaag
TAMRA Dye mCherry FISH probe 12		cgccgtcctcgaagttca
TAMRA Dye mCherry FISH probe 13		gaggagtcctgggtcacg
TAMRA Dye mCherry FISH probe 14		tagatgaactcgccgtcc
TAMRA Dye mCherry FISH probe 15		gaagttggtgccgcgcag
TAMRA Dye mCherry FISH probe 16		attacggggccgtcggag
TAMRA Dye mCherry FISH probe 17		tacatccgctcggaggag
TAMRA Dye mCherry FISH probe 18		cttgatctcgcccttcag
TAMRA Dye mCherry FISH probe 19		ttgacctcagcgtcgtag
TAMRA Dye mCherry FISH probe 20		ttcttggccttgtaggtg
TAMRA Dye mCherry FISH probe 21		tgttgacgttgtaggcgc
TAMRA Dye mCherry FISH probe 22		gggaggtgatgtccaact
TAMRA Dye mCherry FISH probe 23		gatggtgtagtcctcgtt
TAMRA Dye mCherry FISH probe 24		ggcgcgttcgtactgttc
TAMRA Dye mCherry FISH probe 25		ttcttgtacagctcgtcc
